# Supplementary material for: Barriers to and Facilitators of Physical Activity: A Qualitative Study from the Perspective of Individuals Living with Sight Loss in Cambridgeshire
Source: Vision (Basel). 2023 Nov 2;7(4):70. doi: 10.3390/vision7040070 (PMC10661310; doi:10.3390/vision7040070)
Supplement: Supplementary file 1 [file vision-07-00070-s001.zip]

Archive with 1 entries (1 files):
- vision-2653494-Supplementary Material.pdf
